# Supplementary material for: Autochthonous Lactic Acid Bacteria Isolated From Dairy Cow Feces Exhibiting Promising Probiotic Properties and in vitro Antibacterial Activity Against Foodborne Pathogens in Cattle
Source: Front Vet Sci. 2020 May 15;7:239. doi: 10.3389/fvets.2020.00239 (PMC7243249; doi:10.3389/fvets.2020.00239)
Supplement: Supplementary file 2 [file Data_Sheet_2.xlsx]

## Sheet: 工作表1
	Total		400		413		414		427
Taxonomy	count	%	count	%	count	%	count	%	count	%
k__Archaea;p__Euryarchaeota;c__Methanobacteria;o__Methanobacteriales;f__Methanobacteriaceae;g__Methanobacterium;s__Methanobacterium aarhusense	104	0.001	0	0	96	0.004	1	0	7	0
k__Archaea;p__Euryarchaeota;c__Methanobacteria;o__Methanobacteriales;f__Methanobacteriaceae;g__Methanobacterium;s__Methanobacterium formicicum	14	0	0	0	12	0.001	1	0	1	0
k__Archaea;p__Euryarchaeota;c__Methanobacteria;o__Methanobacteriales;f__Methanobacteriaceae;g__Methanobacterium;s__Methanobacterium ivanovii	5	0	1	0	1	0	0	0	3	0
k__Archaea;p__Euryarchaeota;c__Methanobacteria;o__Methanobacteriales;f__Methanobacteriaceae;g__Methanobacterium;s__Methanobacterium oryzae	3	0	0	0	3	0	0	0	0	0
k__Archaea;p__Euryarchaeota;c__Methanobacteria;o__Methanobacteriales;f__Methanobacteriaceae;g__Methanobacterium;s__Methanobacterium subterraneum	156	0.002	0	0	148	0.007	3	0	5	0
k__Archaea;p__Euryarchaeota;c__Methanobacteria;o__Methanobacteriales;f__Methanobacteriaceae;g__Methanobacterium;s__uncultured Methanobacterium sp.	26	0	0	0	25	0.001	0	0	1	0
k__Archaea;p__Euryarchaeota;c__Methanobacteria;o__Methanobacteriales;f__Methanobacteriaceae;g__Methanobrevibacter;s__Methanobrevibacter ruminantium	201	0.002	32	0.004	46	0.002	19	0.001	104	0.003
k__Archaea;p__Euryarchaeota;c__Methanobacteria;o__Methanobacteriales;f__Methanobacteriaceae;g__Methanobrevibacter;s__Methanobrevibacter thaueri	178	0.002	61	0.007	70	0.003	18	0.001	29	0.001
k__Archaea;p__Euryarchaeota;c__Methanobacteria;o__Methanobacteriales;f__Methanobacteriaceae;g__Methanobrevibacter;s__uncultured Methanobrevibacter sp.	271	0.003	0	0	66	0.003	111	0.005	94	0.003
k__Archaea;p__Euryarchaeota;c__Methanobacteria;o__Methanobacteriales;f__Methanobacteriaceae;g__Methanosphaera;s__Methanosphaera stadtmanae	21	0	4	0	8	0	2	0	7	0
k__Archaea;p__Euryarchaeota;c__Methanomicrobia;o__Methanocellales;f__Methanocellaceae;g__Methanocella;s__Methanocella paludicola	5	0	0	0	3	0	0	0	2	0
k__Archaea;p__Euryarchaeota;c__Methanomicrobia;o__Methanomicrobiales;f__Methanocorpusculaceae;g__Methanocorpusculum;s__Methanocorpusculum labreanum	1665	0.02	11	0.001	75	0.003	1172	0.056	407	0.012
k__Archaea;p__Euryarchaeota;c__Methanomicrobia;o__Methanomicrobiales;f__Methanoregulaceae;g__Methanolinea;s__Methanolinea sp. enrichment culture clone HA_9	10	0	0	0	10	0	0	0	0	0
k__Archaea;p__Euryarchaeota;c__Methanomicrobia;o__Methanomicrobiales;f__Methanoregulaceae;g__Methanolinea;s__Methanolinea tarda	79	0.001	0	0	71	0.003	1	0	7	0
k__Archaea;p__Euryarchaeota;c__Methanomicrobia;o__Methanomicrobiales;f__Methanoregulaceae;g__Methanoregula;s__Methanoregula boonei	2	0	0	0	1	0	0	0	1	0
k__Archaea;p__Euryarchaeota;c__Methanomicrobia;o__Methanomicrobiales;f__Methanoregulaceae;g__Methanosphaerula;s__uncultured Methanosphaerula sp.	1	0	0	0	0	0	0	0	1	0
k__Archaea;p__Euryarchaeota;c__Methanomicrobia;o__Methanomicrobiales;f__Methanospirillaceae;g__Methanospirillum;s__Methanospirillum hungatei	1	0	0	0	1	0	0	0	0	0
k__Archaea;p__Euryarchaeota;c__Methanomicrobia;o__Methanosarcinales;f__Methanosaetaceae;g__Methanosaeta;s__Methanosaeta concilii	94	0.001	0	0	88	0.004	0	0	6	0
k__Archaea;p__Euryarchaeota;c__Methanomicrobia;o__Methanosarcinales;f__Methanosaetaceae;g__Methanosaeta;s__Methanosaeta sp. enrichment culture clone A5_43	9	0	0	0	7	0	0	0	2	0
k__Archaea;p__Euryarchaeota;c__Methanomicrobia;o__Methanosarcinales;f__Methanosarcinaceae;g__Methanolobus;s__Methanolobus zinderi	1	0	0	0	0	0	1	0	0	0
k__Archaea;p__Euryarchaeota;c__Methanomicrobia;o__Methanosarcinales;f__Methanosarcinaceae;g__Methanosarcina;s__Methanosarcina lacustris	33	0	2	0	17	0.001	1	0	13	0
k__Archaea;p__Euryarchaeota;c__Methanomicrobia;o__Methanosarcinales;f__Methanosarcinaceae;g__Methanosarcina;s__Methanosarcina mazei	12	0	0	0	5	0	0	0	7	0
k__Bacteria;p__Acidobacteria;c__Acidobacteriia;o__Acidobacteriales;f__Acidobacteriaceae;g__Acidipila;s__Acidipila rosea	2	0	0	0	0	0	0	0	2	0
k__Bacteria;p__Acidobacteria;c__Acidobacteriia;o__Acidobacteriales;f__Acidobacteriaceae;g__Acidobacterium;s__uncultured Acidobacterium UA3	6	0	0	0	4	0	0	0	2	0
k__Bacteria;p__Acidobacteria;c__Acidobacteriia;o__Acidobacteriales;f__Acidobacteriaceae;g__Acidobacterium;s__uncultured Acidobacterium sp.	59	0.001	2	0	26	0.001	0	0	31	0.001
k__Bacteria;p__Acidobacteria;c__Acidobacteriia;o__Acidobacteriales;f__Acidobacteriaceae;g__Blastocatella;s__Blastocatella fastidiosa	7	0	0	0	6	0	0	0	1	0
k__Bacteria;p__Acidobacteria;c__Holophagae;o__Holophagales;f__Holophagaceae;g__Geothrix;s__Geothrix fermentans	2	0	0	0	1	0	0	0	1	0
k__Bacteria;p__Acidobacteria;c__Holophagae;o__Holophagales;f__Holophagaceae;g__Holophaga;s__uncultured Holophaga sp.	200	0.002	13	0.002	85	0.004	4	0	98	0.003
k__Bacteria;p__Acidobacteria;c__Solibacteres;o__Solibacterales;f__Solibacteraceae;g__Candidatus Solibacter;s__Candidatus Solibacter usitatus	5	0	0	0	3	0	0	0	2	0
k__Bacteria;p__Acidobacteria;c__Solibacteres;o__Solibacterales;f__Solibacteraceae;g__Candidatus Solibacter;s__uncultured Solibacter sp.	35	0	3	0	8	0	1	0	23	0.001
k__Bacteria;p__Actinobacteria;c__Actinobacteria;o__Acidimicrobiales;f__Acidimicrobiaceae;g__Ferrimicrobium;s__uncultured Ferrimicrobium sp.	2	0	0	0	0	0	0	0	2	0
k__Bacteria;p__Actinobacteria;c__Actinobacteria;o__Actinomycetales;f__Acidothermaceae;g__Acidothermus;s__Acidothermus cellulolyticus	7	0	0	0	6	0	0	0	1	0
k__Bacteria;p__Actinobacteria;c__Actinobacteria;o__Actinomycetales;f__Bogoriellaceae;g__Georgenia;s__Georgenia muralis	8	0	0	0	7	0	0	0	1	0
k__Bacteria;p__Actinobacteria;c__Actinobacteria;o__Actinomycetales;f__Catenulisporaceae;g__Catenulispora;s__Catenulispora yoronensis	2	0	0	0	2	0	0	0	0	0
k__Bacteria;p__Actinobacteria;c__Actinobacteria;o__Actinomycetales;f__Cellulomonadaceae;g__Cellulomonas;s__Cellulomonas flavigena	6	0	0	0	5	0	0	0	1	0
k__Bacteria;p__Actinobacteria;c__Actinobacteria;o__Actinomycetales;f__Dermacoccaceae;g__Kytococcus;s__Kytococcus sedentarius	57	0.001	5	0.001	22	0.001	0	0	30	0.001
k__Bacteria;p__Actinobacteria;c__Actinobacteria;o__Actinomycetales;f__Frankiaceae;g__Frankia;s__Frankia alni	26	0	0	0	13	0.001	0	0	13	0
k__Bacteria;p__Actinobacteria;c__Actinobacteria;o__Actinomycetales;f__Intrasporangiaceae;g__Janibacter;s__Janibacter sp. CTLA04	2	0	0	0	0	0	0	0	2	0
k__Bacteria;p__Actinobacteria;c__Actinobacteria;o__Actinomycetales;f__Intrasporangiaceae;g__Terrabacter;s__Terrabacter aerolatus	12	0	3	0	5	0	1	0	3	0
k__Bacteria;p__Actinobacteria;c__Actinobacteria;o__Actinomycetales;f__Kineosporiaceae;g__Kineosporia;s__Kineosporia aurantiaca	3	0	0	0	1	0	0	0	2	0
k__Bacteria;p__Actinobacteria;c__Actinobacteria;o__Actinomycetales;f__Micrococcaceae;g__Arthrobacter;s__Arthrobacter oxydans	11	0	1	0	3	0	1	0	6	0
k__Bacteria;p__Actinobacteria;c__Actinobacteria;o__Actinomycetales;f__Micromonosporaceae;g__Micromonospora;s__Micromonospora coxensis	3	0	0	0	1	0	0	0	2	0
k__Bacteria;p__Actinobacteria;c__Actinobacteria;o__Actinomycetales;f__Mycobacteriaceae;g__Mycobacterium;s__Mycobacterium arupense	25	0	0	0	14	0.001	0	0	11	0
k__Bacteria;p__Actinobacteria;c__Actinobacteria;o__Actinomycetales;f__Mycobacteriaceae;g__Mycobacterium;s__Mycobacterium celatum	3	0	0	0	1	0	0	0	2	0
k__Bacteria;p__Actinobacteria;c__Actinobacteria;o__Actinomycetales;f__Mycobacteriaceae;g__Mycobacterium;s__Mycobacterium flavescens	17	0	0	0	4	0	0	0	13	0
k__Bacteria;p__Actinobacteria;c__Actinobacteria;o__Actinomycetales;f__Nakamurellaceae;g__Nakamurella;s__Nakamurella multipartita	1	0	0	0	0	0	0	0	1	0
k__Bacteria;p__Actinobacteria;c__Actinobacteria;o__Actinomycetales;f__Nocardiaceae;g__Nocardia;s__Nocardia nova	7	0	0	0	3	0	0	0	4	0
k__Bacteria;p__Actinobacteria;c__Actinobacteria;o__Actinomycetales;f__Nocardioidaceae;g__Kribbella;s__Kribbella catacumbae	1	0	0	0	0	0	1	0	0	0
k__Bacteria;p__Actinobacteria;c__Actinobacteria;o__Actinomycetales;f__Nocardioidaceae;g__Marmoricola;s__uncultured Marmoricola sp.	30	0	1	0	10	0	0	0	19	0.001
k__Bacteria;p__Actinobacteria;c__Actinobacteria;o__Actinomycetales;f__Nocardioidaceae;g__Nocardioides;s__Nocardioides alkalitolerans	3	0	1	0	2	0	0	0	0	0
k__Bacteria;p__Actinobacteria;c__Actinobacteria;o__Actinomycetales;f__Nocardioidaceae;g__Nocardioides;s__Nocardioides hankookensis	16	0	0	0	12	0.001	0	0	4	0
k__Bacteria;p__Actinobacteria;c__Actinobacteria;o__Actinomycetales;f__Nocardioidaceae;g__Nocardioides;s__Nocardioides sp. N37(2010)	2	0	0	0	1	0	0	0	1	0
k__Bacteria;p__Actinobacteria;c__Actinobacteria;o__Actinomycetales;f__Nocardioidaceae;g__Nocardioides;s__Nocardioides tritolerans	2	0	0	0	0	0	0	0	2	0
k__Bacteria;p__Actinobacteria;c__Actinobacteria;o__Actinomycetales;f__Nocardioidaceae;g__Pimelobacter;s__Pimelobacter simplex	9	0	0	0	1	0	0	0	8	0
k__Bacteria;p__Actinobacteria;c__Actinobacteria;o__Actinomycetales;f__Pseudonocardiaceae;g__Pseudonocardia;s__Pseudonocardia asaccharolytica	2	0	0	0	0	0	0	0	2	0
k__Bacteria;p__Actinobacteria;c__Actinobacteria;o__Actinomycetales;f__Sporichthyaceae;g__Sporichthya;s__Sporichthya brevicatena	10	0	1	0	2	0	0	0	7	0
k__Bacteria;p__Actinobacteria;c__Actinobacteria;o__Actinomycetales;f__Streptomycetaceae;g__Streptomyces;s__Streptomyces aomiensis	10	0	1	0	5	0	0	0	4	0
k__Bacteria;p__Actinobacteria;c__Actinobacteria;o__Actinomycetales;f__Streptomycetaceae;g__Streptomyces;s__Streptomyces macrosporeus	8	0	0	0	3	0	0	0	5	0
k__Bacteria;p__Actinobacteria;c__Actinobacteria;o__Actinomycetales;f__Streptomycetaceae;g__Streptomyces;s__Streptomyces microflavus	7	0	0	0	1	0	0	0	6	0
k__Bacteria;p__Actinobacteria;c__Actinobacteria;o__Actinomycetales;f__Streptomycetaceae;g__Streptomyces;s__Streptomyces radiopugnans	17	0	2	0	9	0	2	0	4	0
k__Bacteria;p__Actinobacteria;c__Actinobacteria;o__Actinomycetales;f__Streptomycetaceae;g__Streptomyces;s__Streptomyces sp. e14	19	0	0	0	12	0.001	2	0	5	0
k__Bacteria;p__Actinobacteria;c__Actinobacteria;o__Actinomycetales;f__Streptomycetaceae;g__Streptomyces;s__uncultured Streptomyces sp.	3	0	0	0	2	0	0	0	1	0
k__Bacteria;p__Actinobacteria;c__Actinobacteria;o__Actinomycetales;f__Thermomonosporaceae;g__Actinoallomurus;s__uncultured Actinoallomurus sp.	5	0	0	0	3	0	0	0	2	0
k__Bacteria;p__Actinobacteria;c__Actinobacteria;o__Bifidobacteriales;f__Bifidobacteriaceae;g__Bifidobacterium;s__Bifidobacterium longum	228	0.003	0	0	4	0	106	0.005	118	0.004
k__Bacteria;p__Actinobacteria;c__Actinobacteria;o__Coriobacteriales;f__Coriobacteriaceae;g__Adlercreutzia;s__Adlercreutzia equolifaciens	170	0.002	3	0	7	0	11	0.001	149	0.004
k__Bacteria;p__Actinobacteria;c__Actinobacteria;o__Rubrobacterales;f__Rubrobacteraceae;g__Rubrobacter;s__uncultured Rubrobacter sp.	5	0	0	0	2	0	1	0	2	0
k__Bacteria;p__Actinobacteria;c__Actinobacteria;o__Solirubrobacterales;f__Conexibacteraceae;g__Conexibacter;s__uncultured Conexibacter sp.	59	0.001	4	0	14	0.001	5	0	36	0.001
k__Bacteria;p__Actinobacteria;c__Actinobacteria;o__Solirubrobacterales;f__Solirubrobacteraceae;g__Solirubrobacter;s__Solirubrobacter soli	1	0	0	0	1	0	0	0	0	0
k__Bacteria;p__Actinobacteria;c__Actinobacteria;o__Solirubrobacterales;f__Solirubrobacteraceae;g__Solirubrobacter;s__uncultured Solirubrobacter sp.	15	0	0	0	8	0	1	0	6	0
k__Bacteria;p__Actinobacteria;c__Actinobacteria;o__Thermoleophilales;f__Thermoleophilaceae;g__Thermoleophilum;s__uncultured Thermoleophilum sp.	4	0	0	0	0	0	0	0	4	0
k__Bacteria;p__Bacteroidetes;c__Bacteroidia;o__Bacteroidales;f__Bacteroidaceae;g__Bacteroides;s__uncultured Bacteroides sp.	12125	0.144	2317	0.276	3387	0.156	3334	0.159	3087	0.093
k__Bacteria;p__Bacteroidetes;c__Bacteroidia;o__Bacteroidales;f__Porphyromonadaceae;g__Paludibacter;s__uncultured Paludibacter sp.	2113	0.025	578	0.069	524	0.024	432	0.021	579	0.017
k__Bacteria;p__Bacteroidetes;c__Bacteroidia;o__Bacteroidales;f__Porphyromonadaceae;g__Parabacteroides;s__Parabacteroides merdae	171	0.002	1	0	2	0	87	0.004	81	0.002
k__Bacteria;p__Bacteroidetes;c__Bacteroidia;o__Bacteroidales;f__Porphyromonadaceae;g__Petrimonas;s__Petrimonas sulfuriphila	4	0	0	0	4	0	0	0	0	0
k__Bacteria;p__Bacteroidetes;c__Bacteroidia;o__Bacteroidales;f__Porphyromonadaceae;g__Proteiniphilum;s__Proteiniphilum acetatigenes	16	0	1	0	13	0.001	0	0	2	0
k__Bacteria;p__Bacteroidetes;c__Bacteroidia;o__Bacteroidales;f__Rikenellaceae;g__Alistipes;s__Alistipes finegoldii	92	0.001	12	0.001	27	0.001	21	0.001	32	0.001
k__Bacteria;p__Bacteroidetes;c__Bacteroidia;o__Bacteroidales;f__Rikenellaceae;g__Alistipes;s__Alistipes shahii	23	0	0	0	1	0	12	0.001	10	0
k__Bacteria;p__Bacteroidetes;c__Bacteroidia;o__Bacteroidales;f__Rikenellaceae;g__Alistipes;s__uncultured Alistipes sp.	5576	0.066	1221	0.146	1563	0.072	1409	0.067	1383	0.042
k__Bacteria;p__Bacteroidetes;c__Bacteroidia;o__Bacteroidales;f__Rikenellaceae;g__Rikenella;s__uncultured Rikenella sp.	2113	0.025	328	0.039	671	0.031	433	0.021	681	0.021
k__Bacteria;p__Bacteroidetes;c__Cytophagia;o__Cytophagales;f__Cytophagaceae;g__Cytophaga;s__uncultured Cytophaga sp.	1	0	0	0	1	0	0	0	0	0
k__Bacteria;p__Bacteroidetes;c__Flavobacteriia;o__Flavobacteriales;f__Flavobacteriaceae;g__Chryseobacterium;s__Chryseobacterium taeanense	2	0	0	0	1	0	0	0	1	0
k__Bacteria;p__Bacteroidetes;c__Sphingobacteriia;o__Sphingobacteriales;f__Sphingobacteriaceae;g__Sphingobacterium;s__uncultured Sphingobacterium sp.	11	0	1	0	4	0	0	0	6	0
k__Bacteria;p__Chloroflexi;c__Anaerolineae;o__Anaerolineales;f__Anaerolineaceae;g__Bellilinea;s__uncultured Bellilinea sp.	139	0.002	12	0.001	56	0.003	5	0	66	0.002
k__Bacteria;p__Chloroflexi;c__Anaerolineae;o__Anaerolineales;f__Anaerolineaceae;g__Leptolinea;s__Leptolinea tardivitalis	5	0	0	0	5	0	0	0	0	0
k__Bacteria;p__Chloroflexi;c__Anaerolineae;o__Anaerolineales;f__Anaerolineaceae;g__Levilinea;s__uncultured Levilinea sp.	7	0	0	0	4	0	0	0	3	0
k__Bacteria;p__Chloroflexi;c__Anaerolineae;o__Anaerolineales;f__Anaerolineaceae;g__Longilinea;s__uncultured Longilinea sp.	7	0	0	0	5	0	0	0	2	0
k__Bacteria;p__Chloroflexi;c__Caldilineae;o__Caldilineales;f__Caldilineaceae;g__Caldilinea;s__uncultured Caldilinea sp.	62	0.001	0	0	25	0.001	1	0	36	0.001
k__Bacteria;p__Chloroflexi;c__Chloroflexi;o__Chloroflexales;f__Chloroflexaceae;g__Chloroflexus;s__uncultured Chloroflexus sp.	827	0.01	37	0.004	242	0.011	147	0.007	401	0.012
k__Bacteria;p__Chloroflexi;c__Dehalococcoidia;o__Dehalococcoidales;f__Dehalococcoidaceae;g__Dehalococcoides;s__uncultured Dehalococcoides sp.	40	0	2	0	19	0.001	1	0	18	0.001
k__Bacteria;p__Chloroflexi;c__Ktedonobacteria;o__Ktedonobacterales;f__Ktedonobacteraceae;g__Ktedonobacter;s__uncultured Ktedonobacter sp.	134	0.002	1	0	60	0.003	2	0	71	0.002
k__Bacteria;p__Chloroflexi;c__Thermomicrobia;o__Sphaerobacterales;f__Sphaerobacteraceae;g__Sphaerobacter;s__uncultured Sphaerobacter sp.	11	0	0	0	6	0	2	0	3	0
k__Bacteria;p__Deferribacteres;c__Deferribacteres;o__Deferribacterales;f__Deferribacteraceae;g__Mucispirillum;s__Mucispirillum schaedleri	118	0.001	0	0	0	0	43	0.002	75	0.002
k__Bacteria;p__Elusimicrobia;c__Elusimicrobia;o__Elusimicrobiales;f__Elusimicrobiaceae;g__Elusimicrobium;s__uncultured Elusimicrobium sp.	963	0.011	72	0.009	109	0.005	249	0.012	533	0.016
k__Bacteria;p__Firmicutes;c__Bacilli;o__Bacillales;f__Bacillaceae;g__Bacillus;s__Bacillus megaterium	19	0	1	0	8	0	0	0	10	0
k__Bacteria;p__Firmicutes;c__Bacilli;o__Bacillales;f__Bacillaceae;g__Bacillus;s__Bacillus niacini	6	0	0	0	3	0	1	0	2	0
k__Bacteria;p__Firmicutes;c__Bacilli;o__Bacillales;f__Bacillaceae;g__Bacillus;s__Bacillus simplex	600	0.007	19	0.002	70	0.003	281	0.013	230	0.007
k__Bacteria;p__Firmicutes;c__Bacilli;o__Bacillales;f__Bacillaceae;g__Bacillus;s__Bacillus sp. AI-27	3	0	0	0	1	0	0	0	2	0
k__Bacteria;p__Firmicutes;c__Bacilli;o__Bacillales;f__Bacillaceae;g__Bacillus;s__Bacillus sp. PF6-1	45	0.001	7	0.001	8	0	17	0.001	13	0
k__Bacteria;p__Firmicutes;c__Bacilli;o__Bacillales;f__Planococcaceae;g__Solibacillus;s__Solibacillus silvestris	345	0.004	19	0.002	40	0.002	193	0.009	93	0.003
k__Bacteria;p__Firmicutes;c__Bacilli;o__Bacillales;f__Staphylococcaceae;g__Staphylococcus;s__Staphylococcus saprophyticus	6	0	0	0	0	0	2	0	4	0
k__Bacteria;p__Firmicutes;c__Bacilli;o__Bacillales;f__Thermoactinomycetaceae;g__Thermoflavimicrobium;s__uncultured Thermoflavimicrobium sp.	21	0	0	0	10	0	1	0	10	0
k__Bacteria;p__Firmicutes;c__Bacilli;o__Lactobacillales;f__Lactobacillaceae;g__Lactobacillus;s__Lactobacillus gasseri	1914	0.023	8	0.001	21	0.001	865	0.041	1020	0.031
k__Bacteria;p__Firmicutes;c__Bacilli;o__Lactobacillales;f__Lactobacillaceae;g__Lactobacillus;s__Lactobacillus reuteri	437	0.005	4	0	5	0	200	0.01	228	0.007
k__Bacteria;p__Firmicutes;c__Bacilli;o__Lactobacillales;f__Lactobacillaceae;g__Lactobacillus;s__Lactobacillus salivarius	4948	0.059	20	0.002	147	0.007	857	0.041	3924	0.118
k__Bacteria;p__Firmicutes;c__Bacilli;o__Lactobacillales;f__Leuconostocaceae;g__Weissella;s__Weissella kandleri	1	0	0	0	0	0	0	0	1	0
k__Bacteria;p__Firmicutes;c__Bacilli;o__Lactobacillales;f__Streptococcaceae;g__Lactococcus;s__Lactococcus lactis	1	0	0	0	0	0	0	0	1	0
k__Bacteria;p__Firmicutes;c__Bacilli;o__Lactobacillales;f__Streptococcaceae;g__Streptococcus;s__Streptococcus equinus	5	0	0	0	2	0	0	0	3	0
k__Bacteria;p__Firmicutes;c__Bacilli;o__Lactobacillales;f__Streptococcaceae;g__Streptococcus;s__Streptococcus infantarius	4	0	0	0	1	0	0	0	3	0
k__Bacteria;p__Firmicutes;c__Bacilli;o__Lactobacillales;f__Streptococcaceae;g__Streptococcus;s__Streptococcus pneumoniae	2	0	0	0	2	0	0	0	0	0
k__Bacteria;p__Firmicutes;c__Clostridia;o__Clostridiales;f__Clostridiaceae;g__Alkaliphilus;s__uncultured Alkaliphilus sp.	4	0	1	0	0	0	2	0	1	0
k__Bacteria;p__Firmicutes;c__Clostridia;o__Clostridiales;f__Clostridiaceae;g__Butyricicoccus;s__Butyricicoccus pullicaecorum	89	0.001	7	0.001	17	0.001	8	0	57	0.002
k__Bacteria;p__Firmicutes;c__Clostridia;o__Clostridiales;f__Clostridiaceae;g__Candidatus Arthromitus;s__Candidatus Arthromitus sp. SFB-mouse	23	0	0	0	1	0	6	0	16	0
k__Bacteria;p__Firmicutes;c__Clostridia;o__Clostridiales;f__Clostridiaceae;g__Clostridium;s__Clostridium aldenense	114	0.001	22	0.003	32	0.001	26	0.001	34	0.001
k__Bacteria;p__Firmicutes;c__Clostridia;o__Clostridiales;f__Clostridiaceae;g__Clostridium;s__Clostridium algidixylanolyticum	140	0.002	9	0.001	23	0.001	31	0.001	77	0.002
k__Bacteria;p__Firmicutes;c__Clostridia;o__Clostridiales;f__Clostridiaceae;g__Clostridium;s__Clostridium aurantibutyricum	339	0.004	7	0.001	95	0.004	50	0.002	187	0.006
k__Bacteria;p__Firmicutes;c__Clostridia;o__Clostridiales;f__Clostridiaceae;g__Clostridium;s__Clostridium beijerinckii	18	0	3	0	2	0	2	0	11	0
k__Bacteria;p__Firmicutes;c__Clostridia;o__Clostridiales;f__Clostridiaceae;g__Clostridium;s__Clostridium celatum	30	0	0	0	8	0	11	0.001	11	0
k__Bacteria;p__Firmicutes;c__Clostridia;o__Clostridiales;f__Clostridiaceae;g__Clostridium;s__Clostridium hathewayi	1796	0.021	211	0.025	488	0.022	208	0.01	889	0.027
k__Bacteria;p__Firmicutes;c__Clostridia;o__Clostridiales;f__Clostridiaceae;g__Clostridium;s__Clostridium lavalense	94	0.001	5	0.001	6	0	50	0.002	33	0.001
k__Bacteria;p__Firmicutes;c__Clostridia;o__Clostridiales;f__Clostridiaceae;g__Clostridium;s__Clostridium maritimum	26	0	5	0.001	4	0	6	0	11	0
k__Bacteria;p__Firmicutes;c__Clostridia;o__Clostridiales;f__Clostridiaceae;g__Clostridium;s__Clostridium metallolevans	14	0	2	0	9	0	1	0	2	0
k__Bacteria;p__Firmicutes;c__Clostridia;o__Clostridiales;f__Clostridiaceae;g__Clostridium;s__Clostridium nexile	73	0.001	8	0.001	13	0.001	13	0.001	39	0.001
k__Bacteria;p__Firmicutes;c__Clostridia;o__Clostridiales;f__Clostridiaceae;g__Clostridium;s__Clostridium saccharogumia	5	0	0	0	0	0	1	0	4	0
k__Bacteria;p__Firmicutes;c__Clostridia;o__Clostridiales;f__Clostridiaceae;g__Clostridium;s__Clostridium scindens	741	0.009	6	0.001	38	0.002	92	0.004	605	0.018
k__Bacteria;p__Firmicutes;c__Clostridia;o__Clostridiales;f__Clostridiaceae;g__Clostridium;s__Clostridium septicum	50	0.001	1	0	9	0	28	0.001	12	0
k__Bacteria;p__Firmicutes;c__Clostridia;o__Clostridiales;f__Clostridiaceae;g__Clostridium;s__Clostridium sp. 6-44	1	0	0	0	1	0	0	0	0	0
k__Bacteria;p__Firmicutes;c__Clostridia;o__Clostridiales;f__Clostridiaceae;g__Clostridium;s__Clostridium sp. 6-69	4	0	1	0	3	0	0	0	0	0
k__Bacteria;p__Firmicutes;c__Clostridia;o__Clostridiales;f__Clostridiaceae;g__Clostridium;s__Clostridium sp. 619	396	0.005	30	0.004	46	0.002	113	0.005	207	0.006
k__Bacteria;p__Firmicutes;c__Clostridia;o__Clostridiales;f__Clostridiaceae;g__Clostridium;s__Clostridium sp. ASF502	725	0.009	9	0.001	26	0.001	82	0.004	608	0.018
k__Bacteria;p__Firmicutes;c__Clostridia;o__Clostridiales;f__Clostridiaceae;g__Clostridium;s__Clostridium sp. AUH-JLC235	292	0.003	3	0	9	0	143	0.007	137	0.004
k__Bacteria;p__Firmicutes;c__Clostridia;o__Clostridiales;f__Clostridiaceae;g__Clostridium;s__Clostridium sp. BTY5	42	0	2	0	15	0.001	17	0.001	8	0
k__Bacteria;p__Firmicutes;c__Clostridia;o__Clostridiales;f__Clostridiaceae;g__Clostridium;s__Clostridium sp. C01-2409	7	0	4	0	0	0	0	0	3	0
k__Bacteria;p__Firmicutes;c__Clostridia;o__Clostridiales;f__Clostridiaceae;g__Clostridium;s__Clostridium sp. Clone-17	7	0	0	0	0	0	5	0	2	0
k__Bacteria;p__Firmicutes;c__Clostridia;o__Clostridiales;f__Clostridiaceae;g__Clostridium;s__Clostridium sp. Clone-40	43	0.001	0	0	1	0	7	0	35	0.001
k__Bacteria;p__Firmicutes;c__Clostridia;o__Clostridiales;f__Clostridiaceae;g__Clostridium;s__Clostridium sp. Clone-49	70	0.001	17	0.002	11	0.001	25	0.001	17	0.001
k__Bacteria;p__Firmicutes;c__Clostridia;o__Clostridiales;f__Clostridiaceae;g__Clostridium;s__Clostridium sp. Culture Jar-13	7	0	0	0	0	0	5	0	2	0
k__Bacteria;p__Firmicutes;c__Clostridia;o__Clostridiales;f__Clostridiaceae;g__Clostridium;s__Clostridium sp. Culture Jar-19	14	0	0	0	1	0	2	0	11	0
k__Bacteria;p__Firmicutes;c__Clostridia;o__Clostridiales;f__Clostridiaceae;g__Clostridium;s__Clostridium sp. Culture Jar-44	21	0	0	0	0	0	6	0	15	0
k__Bacteria;p__Firmicutes;c__Clostridia;o__Clostridiales;f__Clostridiaceae;g__Clostridium;s__Clostridium sp. Culture-54	23	0	0	0	1	0	10	0	12	0
k__Bacteria;p__Firmicutes;c__Clostridia;o__Clostridiales;f__Clostridiaceae;g__Clostridium;s__Clostridium sp. ID5	74	0.001	18	0.002	25	0.001	8	0	23	0.001
k__Bacteria;p__Firmicutes;c__Clostridia;o__Clostridiales;f__Clostridiaceae;g__Clostridium;s__Clostridium sp. M2/40	266	0.003	9	0.001	149	0.007	53	0.003	55	0.002
k__Bacteria;p__Firmicutes;c__Clostridia;o__Clostridiales;f__Clostridiaceae;g__Clostridium;s__Clostridium sp. enrichment culture clone 06-1235251-89	21	0	0	0	1	0	7	0	13	0
k__Bacteria;p__Firmicutes;c__Clostridia;o__Clostridiales;f__Clostridiaceae;g__Clostridium;s__Clostridium sp. enrichment culture clone Y234	17	0	1	0	10	0	2	0	4	0
k__Bacteria;p__Firmicutes;c__Clostridia;o__Clostridiales;f__Clostridiaceae;g__Clostridium;s__Clostridium viride	128	0.002	5	0.001	12	0.001	49	0.002	62	0.002
k__Bacteria;p__Firmicutes;c__Clostridia;o__Clostridiales;f__Clostridiaceae;g__Clostridium;s__Clostridium xylanovorans	124	0.001	7	0.001	28	0.001	7	0	82	0.002
k__Bacteria;p__Firmicutes;c__Clostridia;o__Clostridiales;f__Clostridiaceae;g__Clostridium;s__uncultured Clostridium sp.	904	0.011	109	0.013	223	0.01	150	0.007	422	0.013
k__Bacteria;p__Firmicutes;c__Clostridia;o__Clostridiales;f__Clostridiaceae;g__Lutispora;s__uncultured Lutispora sp.	1	0	0	0	0	0	0	0	1	0
k__Bacteria;p__Firmicutes;c__Clostridia;o__Clostridiales;f__Clostridiales Family XI. Incertae Sedis;g__Sedimentibacter;s__Sedimentibacter sp. MO-SED	7	0	0	0	6	0	0	0	1	0
k__Bacteria;p__Firmicutes;c__Clostridia;o__Clostridiales;f__Clostridiales Family XI. Incertae Sedis;g__Soehngenia;s__Soehngenia saccharolytica	109	0.001	4	0	86	0.004	3	0	16	0
k__Bacteria;p__Firmicutes;c__Clostridia;o__Clostridiales;f__Clostridiales Family XIII. Incertae Sedis;g__Anaerovorax;s__uncultured Anaerovorax sp.	152	0.002	22	0.003	33	0.002	33	0.002	64	0.002
k__Bacteria;p__Firmicutes;c__Clostridia;o__Clostridiales;f__Eubacteriaceae;g__Eubacterium;s__Eubacterium fissicatena	23	0	4	0	4	0	2	0	13	0
k__Bacteria;p__Firmicutes;c__Clostridia;o__Clostridiales;f__Eubacteriaceae;g__Eubacterium;s__Eubacterium plexicaudatum	893	0.011	12	0.001	22	0.001	355	0.017	504	0.015
k__Bacteria;p__Firmicutes;c__Clostridia;o__Clostridiales;f__Eubacteriaceae;g__Eubacterium;s__Eubacterium rectale	1435	0.017	100	0.012	241	0.011	224	0.011	870	0.026
k__Bacteria;p__Firmicutes;c__Clostridia;o__Clostridiales;f__Eubacteriaceae;g__Eubacterium;s__Eubacterium siraeum	47	0.001	0	0	14	0.001	8	0	25	0.001
k__Bacteria;p__Firmicutes;c__Clostridia;o__Clostridiales;f__Eubacteriaceae;g__Eubacterium;s__Eubacterium sp. WAL 18692	34	0	8	0.001	4	0	15	0.001	7	0
k__Bacteria;p__Firmicutes;c__Clostridia;o__Clostridiales;f__Eubacteriaceae;g__Eubacterium;s__uncultured Eubacterium sp.	70	0.001	12	0.001	15	0.001	20	0.001	23	0.001
k__Bacteria;p__Firmicutes;c__Clostridia;o__Clostridiales;f__Lachnospiraceae;g__Blautia;s__[Ruminococcus] obeum	85	0.001	4	0	36	0.002	9	0	36	0.001
k__Bacteria;p__Firmicutes;c__Clostridia;o__Clostridiales;f__Lachnospiraceae;g__Butyrivibrio;s__Butyrivibrio crossotus	35	0	5	0.001	5	0	8	0	17	0.001
k__Bacteria;p__Firmicutes;c__Clostridia;o__Clostridiales;f__Lachnospiraceae;g__Butyrivibrio;s__Butyrivibrio fibrisolvens	37	0	3	0	1	0	2	0	31	0.001
k__Bacteria;p__Firmicutes;c__Clostridia;o__Clostridiales;f__Lachnospiraceae;g__Dorea;s__Dorea formicigenerans	40	0	2	0	1	0	13	0.001	24	0.001
k__Bacteria;p__Firmicutes;c__Clostridia;o__Clostridiales;f__Peptococcaceae;g__Pelotomaculum;s__uncultured Pelotomaculum sp.	5	0	0	0	3	0	0	0	2	0
k__Bacteria;p__Firmicutes;c__Clostridia;o__Clostridiales;f__Ruminococcaceae;g__Acetanaerobacterium;s__uncultured Acetanaerobacterium sp.	13	0	0	0	12	0.001	0	0	1	0
k__Bacteria;p__Firmicutes;c__Clostridia;o__Clostridiales;f__Ruminococcaceae;g__Ruminococcus;s__Ruminococcus bromii	193	0.002	31	0.004	8	0	16	0.001	138	0.004
k__Bacteria;p__Firmicutes;c__Clostridia;o__Clostridiales;f__Ruminococcaceae;g__Ruminococcus;s__Ruminococcus flavefaciens	11	0	0	0	1	0	1	0	9	0
k__Bacteria;p__Firmicutes;c__Clostridia;o__Clostridiales;f__Ruminococcaceae;g__Ruminococcus;s__Ruminococcus sp. YE281	185	0.002	53	0.006	94	0.004	30	0.001	8	0
k__Bacteria;p__Firmicutes;c__Erysipelotrichia;o__Erysipelotrichales;f__Erysipelotrichaceae;g__Solobacterium;s__uncultured Solobacterium sp.	2	0	0	0	0	0	1	0	1	0
k__Bacteria;p__Firmicutes;c__Erysipelotrichia;o__Erysipelotrichales;f__Erysipelotrichaceae;g__Turicibacter;s__Turicibacter sanguinis	27	0	3	0	5	0	9	0	10	0
k__Bacteria;p__Firmicutes;c__Negativicutes;o__Selenomonadales;f__Acidaminococcaceae;g__Phascolarctobacterium;s__Phascolarctobacterium succinatutens	9980	0.118	1024	0.122	2972	0.137	1643	0.078	4341	0.131
k__Bacteria;p__Firmicutes;c__Negativicutes;o__Selenomonadales;f__Veillonellaceae;g__Anaerovibrio;s__Anaerovibrio sp. 656	280	0.003	8	0.001	74	0.003	110	0.005	88	0.003
k__Bacteria;p__Firmicutes;c__Negativicutes;o__Selenomonadales;f__Veillonellaceae;g__Megasphaera;s__Megasphaera elsdenii	3	0	0	0	2	0	0	0	1	0
k__Bacteria;p__Firmicutes;c__Negativicutes;o__Selenomonadales;f__Veillonellaceae;g__Sporomusa;s__uncultured Sporomusa sp.	19	0	1	0	8	0	0	0	10	0
k__Bacteria;p__Firmicutes;c__Negativicutes;o__Selenomonadales;f__Veillonellaceae;g__Veillonella;s__Veillonella dispar	4	0	2	0	1	0	1	0	0	0
k__Bacteria;p__Firmicutes;c__Negativicutes;o__Selenomonadales;f__Veillonellaceae;g__Zymophilus;s__Zymophilus paucivorans	1	0	0	0	1	0	0	0	0	0
k__Bacteria;p__Gemmatimonadetes;c__Gemmatimonadetes;o__Gemmatimonadales;f__Gemmatimonadaceae;g__Gemmatimonas;s__uncultured Gemmatimonas sp.	7	0	0	0	5	0	0	0	2	0
k__Bacteria;p__Ignavibacteriae;c__Ignavibacteria;o__Ignavibacteriales;f__Ignavibacteriaceae;g__Ignavibacterium;s__uncultured Ignavibacterium sp.	63	0.001	4	0	17	0.001	8	0	34	0.001
k__Bacteria;p__Nitrospirae;c__Nitrospira;o__Nitrospirales;f__Nitrospiraceae;g__Candidatus Magnetobacterium;s__Magnetobacterium sp. enrichment culture clone D2CL_Bac_16S_Clone7	57	0.001	3	0	45	0.002	0	0	9	0
k__Bacteria;p__Planctomycetes;c__Planctomycetia;o__Candidatus Brocadiales;f__Candidatus Brocadiaceae;g__Candidatus Anammoxoglobus;s__Candidatus Anammoxoglobus propionicus	1710	0.02	80	0.01	487	0.022	337	0.016	806	0.024
k__Bacteria;p__Planctomycetes;c__Planctomycetia;o__Candidatus Brocadiales;f__Candidatus Brocadiaceae;g__Candidatus Brocadia;s__Candidatus Brocadia brasiliensis	25	0	2	0	9	0	3	0	11	0
k__Bacteria;p__Planctomycetes;c__Planctomycetia;o__Candidatus Brocadiales;f__Candidatus Brocadiaceae;g__Candidatus Brocadia;s__Candidatus Brocadia fulgida	233	0.003	10	0.001	65	0.003	44	0.002	114	0.003
k__Bacteria;p__Planctomycetes;c__Planctomycetia;o__Candidatus Brocadiales;f__Candidatus Brocadiaceae;g__Candidatus Jettenia;s__Candidatus Jettenia asiatica	4	0	0	0	0	0	0	0	4	0
k__Bacteria;p__Planctomycetes;c__Planctomycetia;o__Candidatus Brocadiales;f__Candidatus Brocadiaceae;g__Candidatus Kuenenia;s__Candidatus Kuenenia stuttgartiensis	2923	0.035	119	0.014	878	0.04	507	0.024	1419	0.043
k__Bacteria;p__Planctomycetes;c__Planctomycetia;o__Planctomycetales;f__Planctomycetaceae;g__Gemmata;s__Gemmata obscuriglobus	7	0	0	0	2	0	0	0	5	0
k__Bacteria;p__Planctomycetes;c__Planctomycetia;o__Planctomycetales;f__Planctomycetaceae;g__Gemmata;s__Gemmata sp. Br1-2	2	0	0	0	0	0	0	0	2	0
k__Bacteria;p__Planctomycetes;c__Planctomycetia;o__Planctomycetales;f__Planctomycetaceae;g__Gemmata;s__uncultured Gemmata sp.	69	0.001	1	0	27	0.001	3	0	38	0.001
k__Bacteria;p__Planctomycetes;c__Planctomycetia;o__Planctomycetales;f__Planctomycetaceae;g__Isosphaera;s__uncultured Isosphaera sp.	10	0	0	0	4	0	0	0	6	0
k__Bacteria;p__Planctomycetes;c__Planctomycetia;o__Planctomycetales;f__Planctomycetaceae;g__Planctomyces;s__Planctomyces sp.	7	0	0	0	4	0	0	0	3	0
k__Bacteria;p__Planctomycetes;c__Planctomycetia;o__Planctomycetales;f__Planctomycetaceae;g__Planctomyces;s__Planctomyces sp. Br2-3	1	0	0	0	0	0	0	0	1	0
k__Bacteria;p__Planctomycetes;c__Planctomycetia;o__Planctomycetales;f__Planctomycetaceae;g__Planctomyces;s__uncultured Planctomyces sp.	22	0	1	0	12	0.001	0	0	9	0
k__Bacteria;p__Planctomycetes;c__Planctomycetia;o__Planctomycetales;f__Planctomycetaceae;g__Singulisphaera;s__Singulisphaera sp. Io3-4	8	0	0	0	1	0	0	0	7	0
k__Bacteria;p__Planctomycetes;c__Planctomycetia;o__Planctomycetales;f__Planctomycetaceae;g__Singulisphaera;s__uncultured Singulisphaera sp.	54	0.001	0	0	21	0.001	0	0	33	0.001
k__Bacteria;p__Planctomycetes;c__Planctomycetia;o__Planctomycetales;f__Planctomycetaceae;g__Zavarzinella;s__uncultured Zavarzinella sp.	14	0	0	0	3	0	1	0	10	0
k__Bacteria;p__Proteobacteria;c__Alphaproteobacteria;o__Caulobacterales;f__Caulobacteraceae;g__Caulobacter;s__Caulobacter sp. A1	2	0	0	0	1	0	0	0	1	0
k__Bacteria;p__Proteobacteria;c__Alphaproteobacteria;o__Caulobacterales;f__Caulobacteraceae;g__Phenylobacterium;s__Phenylobacterium immobile	9	0	2	0	2	0	0	0	5	0
k__Bacteria;p__Proteobacteria;c__Alphaproteobacteria;o__Caulobacterales;f__Caulobacteraceae;g__Phenylobacterium;s__Phenylobacterium zucineum	2	0	0	0	1	0	0	0	1	0
k__Bacteria;p__Proteobacteria;c__Alphaproteobacteria;o__Rhizobiales;f__Beijerinckiaceae;g__Methylorosula;s__Methylorosula polaris	4	0	0	0	3	0	0	0	1	0
k__Bacteria;p__Proteobacteria;c__Alphaproteobacteria;o__Rhizobiales;f__Bradyrhizobiaceae;g__Bradyrhizobium;s__Bradyrhizobium sp. URBM1	14	0	0	0	3	0	0	0	11	0
k__Bacteria;p__Proteobacteria;c__Alphaproteobacteria;o__Rhizobiales;f__Bradyrhizobiaceae;g__Bradyrhizobium;s__Bradyrhizobium yuanmingense	9	0	0	0	5	0	1	0	3	0
k__Bacteria;p__Proteobacteria;c__Alphaproteobacteria;o__Rhizobiales;f__Bradyrhizobiaceae;g__Rhodopseudomonas;s__uncultured Rhodopseudomonas sp.	10	0	2	0	4	0	0	0	4	0
k__Bacteria;p__Proteobacteria;c__Alphaproteobacteria;o__Rhizobiales;f__Hyphomicrobiaceae;g__Blastochloris;s__Blastochloris viridis	1	0	0	0	1	0	0	0	0	0
k__Bacteria;p__Proteobacteria;c__Alphaproteobacteria;o__Rhizobiales;f__Hyphomicrobiaceae;g__Hyphomicrobium;s__Hyphomicrobium sp. 16-60	2	0	0	0	1	0	0	0	1	0
k__Bacteria;p__Proteobacteria;c__Alphaproteobacteria;o__Rhizobiales;f__Hyphomicrobiaceae;g__Hyphomicrobium;s__Hyphomicrobium sp. W1-1B	3	0	0	0	3	0	0	0	0	0
k__Bacteria;p__Proteobacteria;c__Alphaproteobacteria;o__Rhizobiales;f__Hyphomicrobiaceae;g__Hyphomicrobium;s__uncultured Hyphomicrobium sp.	7	0	0	0	3	0	0	0	4	0
k__Bacteria;p__Proteobacteria;c__Alphaproteobacteria;o__Rhizobiales;f__Hyphomicrobiaceae;g__Rhodoplanes;s__Rhodoplanes elegans	10	0	0	0	2	0	0	0	8	0
k__Bacteria;p__Proteobacteria;c__Alphaproteobacteria;o__Rhizobiales;f__Hyphomicrobiaceae;g__Rhodoplanes;s__Rhodoplanes roseus	8	0	0	0	6	0	1	0	1	0
k__Bacteria;p__Proteobacteria;c__Alphaproteobacteria;o__Rhizobiales;f__Hyphomicrobiaceae;g__Rhodoplanes;s__uncultured Rhodoplanes sp.	22	0	0	0	11	0.001	2	0	9	0
k__Bacteria;p__Proteobacteria;c__Alphaproteobacteria;o__Rhizobiales;f__Methylocystaceae;g__Methylosinus;s__Methylosinus sp. 24-21	4	0	0	0	0	0	0	0	4	0
k__Bacteria;p__Proteobacteria;c__Alphaproteobacteria;o__Rhizobiales;f__Methylocystaceae;g__Methylosinus;s__Methylosinus trichosporium	2	0	0	0	1	0	0	0	1	0
k__Bacteria;p__Proteobacteria;c__Alphaproteobacteria;o__Rhizobiales;f__Methylocystaceae;g__Pleomorphomonas;s__Pleomorphomonas oryzae	1	0	1	0	0	0	0	0	0	0
k__Bacteria;p__Proteobacteria;c__Alphaproteobacteria;o__Rhizobiales;f__Phyllobacteriaceae;g__Pseudaminobacter;s__Pseudaminobacter salicylatoxidans	23	0	0	0	11	0.001	2	0	10	0
k__Bacteria;p__Proteobacteria;c__Alphaproteobacteria;o__Rhodobacterales;f__Rhodobacteraceae;g__Paracoccus;s__Paracoccus sp. FLY-8	43	0.001	0	0	35	0.002	1	0	7	0
k__Bacteria;p__Proteobacteria;c__Alphaproteobacteria;o__Rhodobacterales;f__Rhodobacteraceae;g__Paracoccus;s__Paracoccus yeei	2	0	0	0	2	0	0	0	0	0
k__Bacteria;p__Proteobacteria;c__Alphaproteobacteria;o__Rhodobacterales;f__Rhodobacteraceae;g__Rhodobacter;s__Rhodobacter capsulatus	1	0	0	0	0	0	1	0	0	0
k__Bacteria;p__Proteobacteria;c__Alphaproteobacteria;o__Rhodobacterales;f__Rhodobacteraceae;g__Roseicyclus;s__Roseicyclus sp. ShNBr03	1	0	0	0	0	0	0	0	1	0
k__Bacteria;p__Proteobacteria;c__Alphaproteobacteria;o__Rhodospirillales;f__Acetobacteraceae;g__Roseomonas;s__Roseomonas sp. 16-34	1	0	0	0	1	0	0	0	0	0
k__Bacteria;p__Proteobacteria;c__Alphaproteobacteria;o__Rhodospirillales;f__Rhodospirillaceae;g__Skermanella;s__Skermanella aerolata	1	0	0	0	1	0	0	0	0	0
k__Bacteria;p__Proteobacteria;c__Alphaproteobacteria;o__Rhodospirillales;f__Rhodospirillaceae;g__Telmatospirillum;s__Telmatospirillum siberiense	1	0	0	0	1	0	0	0	0	0
k__Bacteria;p__Proteobacteria;c__Alphaproteobacteria;o__Sphingomonadales;f__Sphingomonadaceae;g__Novosphingobium;s__Novosphingobium yangbajingensis	13	0	0	0	9	0	0	0	4	0
k__Bacteria;p__Proteobacteria;c__Alphaproteobacteria;o__Sphingomonadales;f__Sphingomonadaceae;g__Sandaracinobacter;s__Sandaracinobacter sibiricus	3	0	0	0	0	0	0	0	3	0
k__Bacteria;p__Proteobacteria;c__Alphaproteobacteria;o__Sphingomonadales;f__Sphingomonadaceae;g__Sphingomonas;s__Sphingomonas azotifigens	1	0	0	0	0	0	0	0	1	0
k__Bacteria;p__Proteobacteria;c__Alphaproteobacteria;o__Sphingomonadales;f__Sphingomonadaceae;g__Sphingomonas;s__Sphingomonas humi	12	0	0	0	3	0	0	0	9	0
k__Bacteria;p__Proteobacteria;c__Alphaproteobacteria;o__Sphingomonadales;f__Sphingomonadaceae;g__Sphingomonas;s__Sphingomonas jaspsi	15	0	0	0	5	0	0	0	10	0
k__Bacteria;p__Proteobacteria;c__Betaproteobacteria;o__Burkholderiales;f__Alcaligenaceae;g__Derxia;s__Derxia sp. enrichment culture clone ANA-RAS-59	122	0.001	4	0	27	0.001	32	0.002	59	0.002
k__Bacteria;p__Proteobacteria;c__Betaproteobacteria;o__Burkholderiales;f__Alcaligenaceae;g__Pelistega;s__Pelistega europaea	41	0	2	0	11	0.001	4	0	24	0.001
k__Bacteria;p__Proteobacteria;c__Betaproteobacteria;o__Burkholderiales;f__Burkholderiaceae;g__Burkholderia;s__Burkholderia ambifaria	1	0	0	0	0	0	0	0	1	0
k__Bacteria;p__Proteobacteria;c__Betaproteobacteria;o__Burkholderiales;f__Burkholderiaceae;g__Burkholderia;s__uncultured Burkholderia sp.	5	0	0	0	1	0	2	0	2	0
k__Bacteria;p__Proteobacteria;c__Betaproteobacteria;o__Burkholderiales;f__Burkholderiaceae;g__Paucimonas;s__uncultured Paucimonas sp.	6	0	1	0	2	0	0	0	3	0
k__Bacteria;p__Proteobacteria;c__Betaproteobacteria;o__Burkholderiales;f__Burkholderiaceae;g__Ralstonia;s__Ralstonia sp. enrichment culture clone Van98	15	0	0	0	8	0	2	0	5	0
k__Bacteria;p__Proteobacteria;c__Betaproteobacteria;o__Burkholderiales;f__Comamonadaceae;g__Comamonas;s__Comamonas terrigena	122	0.001	7	0.001	92	0.004	4	0	19	0.001
k__Bacteria;p__Proteobacteria;c__Betaproteobacteria;o__Burkholderiales;f__Comamonadaceae;g__Hylemonella;s__Hylemonella gracilis	20	0	5	0.001	5	0	1	0	9	0
k__Bacteria;p__Proteobacteria;c__Betaproteobacteria;o__Burkholderiales;f__Comamonadaceae;g__Pelomonas;s__Pelomonas saccharophila	15	0	0	0	6	0	4	0	5	0
k__Bacteria;p__Proteobacteria;c__Betaproteobacteria;o__Burkholderiales;f__Comamonadaceae;g__Pelomonas;s__Pelomonas sp. CR2	13	0	0	0	3	0	1	0	9	0
k__Bacteria;p__Proteobacteria;c__Betaproteobacteria;o__Burkholderiales;f__Oxalobacteraceae;g__Herbaspirillum;s__Herbaspirillum sp. JC206	8	0	0	0	2	0	0	0	6	0
k__Bacteria;p__Proteobacteria;c__Betaproteobacteria;o__Burkholderiales;f__Oxalobacteraceae;g__Oxalobacter;s__Oxalobacter sp. P-154	1	0	0	0	0	0	0	0	1	0
k__Bacteria;p__Proteobacteria;c__Betaproteobacteria;o__Gallionellales;f__Gallionellaceae;g__Gallionella;s__uncultured Gallionella sp.	8	0	0	0	3	0	2	0	3	0
k__Bacteria;p__Proteobacteria;c__Betaproteobacteria;o__Gallionellales;f__Gallionellaceae;g__Sideroxydans;s__uncultured Sideroxydans sp.	12	0	0	0	8	0	0	0	4	0
k__Bacteria;p__Proteobacteria;c__Betaproteobacteria;o__Hydrogenophilales;f__Hydrogenophilaceae;g__Thiobacillus;s__Thiobacillus thioparus	21	0	1	0	13	0.001	0	0	7	0
k__Bacteria;p__Proteobacteria;c__Betaproteobacteria;o__Hydrogenophilales;f__Hydrogenophilaceae;g__Thiobacillus;s__uncultured Thiobacillus sp.	29	0	0	0	12	0.001	0	0	17	0.001
k__Bacteria;p__Proteobacteria;c__Betaproteobacteria;o__Neisseriales;f__Neisseriaceae;g__Neisseria;s__Neisseria flavescens	3	0	0	0	1	0	1	0	1	0
k__Bacteria;p__Proteobacteria;c__Betaproteobacteria;o__Nitrosomonadales;f__Nitrosomonadaceae;g__Nitrosomonas;s__Nitrosomonas sp. N2005	1	0	1	0	0	0	0	0	0	0
k__Bacteria;p__Proteobacteria;c__Betaproteobacteria;o__Nitrosomonadales;f__Nitrosomonadaceae;g__Nitrosovibrio;s__uncultured Nitrosovibrio sp.	3	0	0	0	2	0	0	0	1	0
k__Bacteria;p__Proteobacteria;c__Betaproteobacteria;o__Rhodocyclales;f__Rhodocyclaceae;g__Azospira;s__uncultured Dechlorosoma sp.	1	0	1	0	0	0	0	0	0	0
k__Bacteria;p__Proteobacteria;c__Betaproteobacteria;o__Rhodocyclales;f__Rhodocyclaceae;g__Dechloromonas;s__uncultured Dechloromonas sp.	5	0	0	0	2	0	1	0	2	0
k__Bacteria;p__Proteobacteria;c__Deltaproteobacteria;o__Bdellovibrionales;f__Bdellovibrionaceae;g__Bdellovibrio;s__uncultured Bdellovibrio sp.	132	0.002	4	0	61	0.003	2	0	65	0.002
k__Bacteria;p__Proteobacteria;c__Deltaproteobacteria;o__Desulfobacterales;f__Desulfobulbaceae;g__Desulfocapsa;s__uncultured Desulfocapsa sp.	2	0	0	0	2	0	0	0	0	0
k__Bacteria;p__Proteobacteria;c__Deltaproteobacteria;o__Desulfovibrionales;f__Desulfovibrionaceae;g__Desulfovibrio;s__Desulfovibrio aminophilus	4	0	0	0	2	0	1	0	1	0
k__Bacteria;p__Proteobacteria;c__Deltaproteobacteria;o__Desulfovibrionales;f__Desulfovibrionaceae;g__Desulfovibrio;s__Desulfovibrio sp. G11	1	0	0	0	1	0	0	0	0	0
k__Bacteria;p__Proteobacteria;c__Deltaproteobacteria;o__Desulfuromonadales;f__Geobacteraceae;g__Geobacter;s__Geobacter bremensis	21	0	1	0	10	0	0	0	10	0
k__Bacteria;p__Proteobacteria;c__Deltaproteobacteria;o__Desulfuromonadales;f__Geobacteraceae;g__Geobacter;s__Geobacter metallireducens	23	0	3	0	7	0	0	0	13	0
k__Bacteria;p__Proteobacteria;c__Deltaproteobacteria;o__Desulfuromonadales;f__Geobacteraceae;g__Geobacter;s__Geobacter sp. IST-3	2	0	0	0	1	0	1	0	0	0
k__Bacteria;p__Proteobacteria;c__Deltaproteobacteria;o__Desulfuromonadales;f__Geobacteraceae;g__Geobacter;s__uncultured Geobacter sp.	96	0.001	9	0.001	33	0.002	2	0	52	0.002
k__Bacteria;p__Proteobacteria;c__Deltaproteobacteria;o__Desulfuromonadales;f__Pelobacteraceae;g__Pelobacter;s__uncultured Pelobacter sp.	101	0.001	6	0.001	50	0.002	0	0	45	0.001
k__Bacteria;p__Proteobacteria;c__Deltaproteobacteria;o__Myxococcales;f__Kofleriaceae;g__Haliangium;s__uncultured Haliangium sp.	3	0	1	0	1	0	0	0	1	0
k__Bacteria;p__Proteobacteria;c__Deltaproteobacteria;o__Myxococcales;f__Myxococcaceae;g__Anaeromyxobacter;s__Anaeromyxobacter sp. Fw109-5	3	0	1	0	1	0	0	0	1	0
k__Bacteria;p__Proteobacteria;c__Deltaproteobacteria;o__Myxococcales;f__Myxococcaceae;g__Anaeromyxobacter;s__uncultured Anaeromyxobacter sp.	31	0	3	0	12	0.001	0	0	16	0
k__Bacteria;p__Proteobacteria;c__Deltaproteobacteria;o__Myxococcales;f__Myxococcaceae;g__Corallococcus;s__Corallococcus coralloides	2	0	0	0	1	0	0	0	1	0
k__Bacteria;p__Proteobacteria;c__Deltaproteobacteria;o__Myxococcales;f__Polyangiaceae;g__Polyangium;s__uncultured Polyangium sp.	2	0	0	0	2	0	0	0	0	0
k__Bacteria;p__Proteobacteria;c__Deltaproteobacteria;o__Syntrophobacterales;f__Syntrophaceae;g__Syntrophus;s__uncultured Syntrophus sp.	8	0	0	0	6	0	0	0	2	0
k__Bacteria;p__Proteobacteria;c__Deltaproteobacteria;o__Syntrophobacterales;f__Syntrophobacteraceae;g__Desulfovirga;s__uncultured Desulfovirga sp.	13	0	1	0	3	0	0	0	9	0
k__Bacteria;p__Proteobacteria;c__Deltaproteobacteria;o__Syntrophobacterales;f__Syntrophobacteraceae;g__Syntrophobacter;s__Syntrophobacter fumaroxidans	1	0	0	0	1	0	0	0	0	0
k__Bacteria;p__Proteobacteria;c__Epsilonproteobacteria;o__Campylobacterales;f__Campylobacteraceae;g__Arcobacter;s__Arcobacter butzleri	1	0	0	0	1	0	0	0	0	0
k__Bacteria;p__Proteobacteria;c__Gammaproteobacteria;o__Aeromonadales;f__Succinivibrionaceae;g__Ruminobacter;s__uncultured Ruminobacter sp.	2566	0.03	759	0.09	1454	0.067	186	0.009	167	0.005
k__Bacteria;p__Proteobacteria;c__Gammaproteobacteria;o__Aeromonadales;f__Succinivibrionaceae;g__Succinivibrio;s__uncultured Succinivibrio sp.	6121	0.073	451	0.054	2975	0.137	538	0.026	2157	0.065
k__Bacteria;p__Proteobacteria;c__Gammaproteobacteria;o__Alteromonadales;f__Shewanellaceae;g__Shewanella;s__Shewanella algae	5	0	0	0	1	0	0	0	4	0
k__Bacteria;p__Proteobacteria;c__Gammaproteobacteria;o__Enterobacteriales;f__Enterobacteriaceae;g__Escherichia;s__Escherichia coli	1085	0.013	26	0.003	53	0.002	35	0.002	971	0.029
k__Bacteria;p__Proteobacteria;c__Gammaproteobacteria;o__Enterobacteriales;f__Enterobacteriaceae;g__Klebsiella;s__Klebsiella pneumoniae	13	0	0	0	10	0	0	0	3	0
k__Bacteria;p__Proteobacteria;c__Gammaproteobacteria;o__Enterobacteriales;f__Enterobacteriaceae;g__Salmonella;s__Salmonella enterica	10	0	0	0	3	0	0	0	7	0
k__Bacteria;p__Proteobacteria;c__Gammaproteobacteria;o__Oceanospirillales;f__Halomonadaceae;g__Halomonas;s__Halomonas venusta	28	0	0	0	1	0	3	0	24	0.001
k__Bacteria;p__Proteobacteria;c__Gammaproteobacteria;o__Pseudomonadales;f__Pseudomonadaceae;g__Pseudomonas;s__Pseudomonas mendocina	4	0	0	0	1	0	1	0	2	0
k__Bacteria;p__Proteobacteria;c__Gammaproteobacteria;o__Pseudomonadales;f__Pseudomonadaceae;g__Pseudomonas;s__Pseudomonas putida	3	0	0	0	0	0	0	0	3	0
k__Bacteria;p__Proteobacteria;c__Gammaproteobacteria;o__Pseudomonadales;f__Pseudomonadaceae;g__Pseudomonas;s__Pseudomonas savastanoi	1	0	0	0	0	0	0	0	1	0
k__Bacteria;p__Proteobacteria;c__Gammaproteobacteria;o__Pseudomonadales;f__Pseudomonadaceae;g__Pseudomonas;s__uncultured Pseudomonas sp.	14	0	2	0	10	0	0	0	2	0
k__Bacteria;p__Proteobacteria;c__Gammaproteobacteria;o__Xanthomonadales;f__Sinobacteraceae;g__Steroidobacter;s__uncultured Steroidobacter sp.	43	0.001	6	0.001	16	0.001	1	0	20	0.001
k__Bacteria;p__Proteobacteria;c__Gammaproteobacteria;o__Xanthomonadales;f__Xanthomonadaceae;g__Dyella;s__Dyella ginsengisoli	3	0	0	0	1	0	0	0	2	0
k__Bacteria;p__Proteobacteria;c__Gammaproteobacteria;o__Xanthomonadales;f__Xanthomonadaceae;g__Luteibacter;s__Luteibacter rhizovicinus	6	0	0	0	1	0	0	0	5	0
k__Bacteria;p__Proteobacteria;c__Gammaproteobacteria;o__Xanthomonadales;f__Xanthomonadaceae;g__Luteimonas;s__Luteimonas cucumeris	3	0	0	0	3	0	0	0	0	0
k__Bacteria;p__Proteobacteria;c__Gammaproteobacteria;o__Xanthomonadales;f__Xanthomonadaceae;g__Pseudoxanthomonas;s__Pseudoxanthomonas taiwanensis	6	0	1	0	2	0	0	0	3	0
k__Bacteria;p__Proteobacteria;c__Gammaproteobacteria;o__Xanthomonadales;f__Xanthomonadaceae;g__Rhodanobacter;s__Rhodanobacter sp. IMER-B2-6	1	0	0	0	0	0	0	0	1	0
k__Bacteria;p__Proteobacteria;c__Gammaproteobacteria;o__Xanthomonadales;f__Xanthomonadaceae;g__Rhodanobacter;s__Rhodanobacter sp. L12	6	0	0	0	0	0	1	0	5	0
k__Bacteria;p__Proteobacteria;c__Gammaproteobacteria;o__Xanthomonadales;f__Xanthomonadaceae;g__Rhodanobacter;s__uncultured Rhodanobacter sp.	9	0	0	0	4	0	0	0	5	0
k__Bacteria;p__Proteobacteria;c__Gammaproteobacteria;o__Xanthomonadales;f__Xanthomonadaceae;g__Tahibacter;s__Tahibacter aquaticus	19	0	13	0.002	5	0	0	0	1	0
k__Bacteria;p__Proteobacteria;c__Gammaproteobacteria;o__Xanthomonadales;f__Xanthomonadaceae;g__Thermomonas;s__Thermomonas brevis	17	0	2	0	3	0	6	0	6	0
k__Bacteria;p__Proteobacteria;c__Gammaproteobacteria;o__Xanthomonadales;f__Xanthomonadaceae;g__Thermomonas;s__Thermomonas fusca	58	0.001	3	0	18	0.001	10	0	27	0.001
k__Bacteria;p__Proteobacteria;c__Gammaproteobacteria;o__Xanthomonadales;f__Xanthomonadaceae;g__Thermomonas;s__uncultured Thermomonas sp.	5	0	0	0	5	0	0	0	0	0
k__Bacteria;p__Spirochaetes;c__Spirochaetia;o__Spirochaetales;f__Spirochaetaceae;g__Spirochaeta;s__Spirochaeta sp.	1	0	0	0	1	0	0	0	0	0
k__Bacteria;p__Spirochaetes;c__Spirochaetia;o__Spirochaetales;f__Spirochaetaceae;g__Treponema;s__Candidatus Treponema suis	420	0.005	19	0.002	74	0.003	321	0.015	6	0
k__Bacteria;p__Spirochaetes;c__Spirochaetia;o__Spirochaetales;f__Spirochaetaceae;g__Treponema;s__uncultured Treponema sp.	7088	0.084	190	0.023	883	0.041	5080	0.242	935	0.028
k__Bacteria;p__Synergistetes;c__Synergistia;o__Synergistales;f__Synergistaceae;g__Aminivibrio;s__Aminivibrio pyruvatiphilus	47	0.001	0	0	39	0.002	1	0	7	0
k__Bacteria;p__Synergistetes;c__Synergistia;o__Synergistales;f__Synergistaceae;g__Aminobacterium;s__uncultured Aminobacterium sp.	95	0.001	1	0	84	0.004	3	0	7	0
k__Bacteria;p__Synergistetes;c__Synergistia;o__Synergistales;f__Synergistaceae;g__Aminomonas;s__uncultured Aminomonas sp.	5	0	1	0	4	0	0	0	0	0
k__Bacteria;p__Synergistetes;c__Synergistia;o__Synergistales;f__Synergistaceae;g__Cloacibacillus;s__uncultured Cloacibacillus sp.	27	0	1	0	24	0.001	0	0	2	0
k__Bacteria;p__Synergistetes;c__Synergistia;o__Synergistales;f__Synergistaceae;g__Dethiosulfovibrio;s__Dethiosulfovibrio acidaminovorans	4	0	0	0	3	0	0	0	1	0
k__Bacteria;p__Synergistetes;c__Synergistia;o__Synergistales;f__Synergistaceae;g__Synergistes;s__uncultured Synergistes sp.	16	0	0	0	14	0.001	1	0	1	0
k__Bacteria;p__Synergistetes;c__Synergistia;o__Synergistales;f__Synergistaceae;g__Synergistes;s__uncultured bacterium mle1-42	3	0	0	0	2	0	0	0	1	0
k__Bacteria;p__Tenericutes;c__Mollicutes;o__Anaeroplasmatales;f__Anaeroplasmataceae;g__Anaeroplasma;s__uncultured Anaeroplasma sp.	38	0	2	0	21	0.001	5	0	10	0
k__Bacteria;p__Thermotogae;c__Thermotogae;o__Thermotogales;f__Thermotogaceae;g__Mesotoga;s__Mesotoga prima	810	0.01	4	0	706	0.033	19	0.001	81	0.002
k__Bacteria;p__Verrucomicrobia;c__Verrucomicrobiae;o__Verrucomicrobiales;f__Verrucomicrobiaceae;g__Akkermansia;s__Akkermansia muciniphila	1833	0.022	13	0.002	57	0.003	48	0.002	1715	0.052
k__Bacteria;p__Verrucomicrobia;c__Verrucomicrobiae;o__Verrucomicrobiales;f__Verrucomicrobiaceae;g__Prosthecobacter;s__uncultured Prosthecobacter sp.	180	0.002	7	0.001	71	0.003	4	0	98	0.003
k__Bacteria;p__Verrucomicrobia;c__Verrucomicrobiae;o__Verrucomicrobiales;f__Verrucomicrobiaceae;g__Verrucomicrobium;s__uncultured Verrucomicrobium sp.	9	0	0	0	2	0	1	0	6	0
